# Supplementary material for: Modelling Hyperglycaemia in an Epithelial Membrane Model: Biophysical Characterisation
Source: Biomolecules. 2022 Oct 21;12(10):1534. doi: 10.3390/biom12101534 (PMC9599690; doi:10.3390/biom12101534)
Supplement: Supplementary file 1 [file biomolecules-12-01534-s001.zip]

Archive with 1 entries (1 files):
- biomolecules-1966120-supplementary materials.pdf
